# Supplementary material for: ﻿Three new species and one new record of Scleroderma (Sclerodermataceae, Boletales) from northern Thailand
Source: MycoKeys. 2025 Oct 8;123:69–88. doi: 10.3897/mycokeys.123.160438 (PMC12529079; doi:10.3897/mycokeys.123.160438)
Supplement: XML Treatment for Scleroderma longistipes [file mycokeys.123.160438-treatment1.xml]

<!DOCTYPE tp:taxon-treatment
  PUBLIC "-//TaxonX//DTD Taxonomic Treatment Publishing DTD v0 20100105//EN" "tax-treatment-NSO.dtd">
<tp:taxon-treatment xmlns:tp="http://www.plazi.org/taxpub"><tp:treatment-meta><kwd-group><label>Taxon classification</label><kwd>
                <named-content content-type="kingdom">Fungi</named-content>
              </kwd><kwd>
                <named-content content-type="order">Boletales</named-content>
              </kwd><kwd>
                <named-content content-type="family">Sclerodermataceae</named-content>
              </kwd></kwd-group><mixed-citation publication-type="journal"><person-group><name><surname>Gonkhom</surname><given-names>Didsanutda</given-names></name><name><surname>Sysouphanthong</surname><given-names>Phongeun</given-names></name><name><surname>Stadler</surname><given-names>Marc</given-names></name><name><surname>Thongklang</surname><given-names>Naritsada</given-names></name><name><surname>Hyde</surname><given-names>Kevin D.</given-names></name></person-group><article-title>﻿Three new species and one new record of <italic><tp:taxon-name><tp:taxon-name-part taxon-name-part-type="genus" reg="Scleroderma">Scleroderma</tp:taxon-name-part></tp:taxon-name></italic> (<tp:taxon-name><tp:taxon-name-part taxon-name-part-type="family">Sclerodermataceae</tp:taxon-name-part></tp:taxon-name>, <tp:taxon-name><tp:taxon-name-part taxon-name-part-type="order">Boletales</tp:taxon-name-part></tp:taxon-name>) from northern Thailand</article-title><source>MycoKeys</source><day>08</day><month>10</month><year>2025</year><volume>123</volume><fpage>69</fpage><lpage>88</lpage><pub-id pub-id-type="doi">10.3897/mycokeys.123.160438</pub-id></mixed-citation></tp:treatment-meta><tp:nomenclature><label>﻿</label><tp:taxon-name><object-id xmlns:xlink="http://www.w3.org/1999/xlink" content-type="arpha" xlink:type="simple">1984DD66-41C7-5225-80E5-08BC5BA01C9C</object-id>
              <tp:taxon-name-part taxon-name-part-type="genus" reg="Scleroderma">Scleroderma</tp:taxon-name-part>
              <tp:taxon-name-part taxon-name-part-type="species" reg="longistipes">longistipes</tp:taxon-name-part>
              <object-id xmlns:xlink="http://www.w3.org/1999/xlink" xlink:type="simple">Index Fungorum: IF903880</object-id>
            </tp:taxon-name><tp:taxon-authority>Gonkhom, Sysouph. &amp; Thongkl.</tp:taxon-authority><tp:taxon-status xmlns:xlink="http://www.w3.org/1999/xlink" xlink:type="simple">sp. nov.</tp:taxon-status><xref ref-type="fig" rid="F2">Fig. 2</xref></tp:nomenclature><tp:treatment-sec sec-type="diagnosis" id="SECID0E5MDI"><title>Diagnosis.</title><p>Epigeous brown to burnt umber basidiomata with long stipe, rubbery pale brown peridium, hyaline to yellow brown hyphae in exoperidium, hyaline hyphae in endoperidium, globose dark brown basidiospores with echinulate or spinose ornamentation.</p></tp:treatment-sec><tp:treatment-sec sec-type="Holotype" id="SECID0EDNDI"><title>Holotype.</title><p>Thailand • Chiang Rai Province, Mueang Chiang Rai District, Mae Fah Luang University campus, 04 June 2019, collected by Didsanutda Gonkhom, DG109 (<named-content xmlns:xlink="http://www.w3.org/1999/xlink" content-type="dwc:institutional_code" xlink:title="Mae Fah Luang University Fungarium" xlink:href="http://grbio.org/institution/mae-fah-laung-university" xlink:type="simple">MFLU</named-content> 19-1655).</p></tp:treatment-sec><tp:treatment-sec sec-type="etymology" id="SECID0EONDI"><title>Etymology.</title><p>The species name (<italic>longistipes</italic>) refers to the long stipe of the basidiomata.</p></tp:treatment-sec><tp:treatment-sec sec-type="description" id="SECID0E5NDI"><title>Description.</title><p>Basidiomata epigeous, 28–35 mm in diam., 42–60 mm high, club-shaped, with globular peridial head; with cracked to squamulose surface, brown (6E5) background when young, with fawn (7E4) to brown (6E5) or burnt umber (6F6) squamular cracks upon luteous background, hard skin, tough when mature. Stipe sub-cylindric, fat, with small irregular cracks at the top of the strip, 35–45 × 10–13 mm, white background, covered with brown (6E5) fibrillose squamules. Rhizomorphs more aggregated at the base, white, branched, and narrowing towards the base. Context white in peridium and stipe, turned dull red to greyish red (98B4-5) when cut. Peridium up to 5 mm wide when fresh, rubbery in consistence, pale brown (6D5).</p><p>Peridium layer formed by simple-septate hyphae. Exoperdium slightly thickened walls, composed of interwoven to ramified and superimposed hyphae, hyaline to yellow brown, 2.9–3.8 µm diam. Endoperdium thick, composed of interwoven hyphae, hyaline, 4.3–7.2 µm diam. Clamp connections present on endoperidium hyphae. Gleba brownish grey (9E2), greyish brown (9E3), or oxblood red (9E7) to dark brown (9F4-7), compact, and powdery when mature. Basidiospores (n = 50) globose, echinulate, dark brown in <abbrev xmlns:xlink="http://www.w3.org/1999/xlink" xlink:title="5% potassium hydroxide" id="ABBRID0EFODI" xlink:type="simple">KOH</abbrev>, (13.4–)14.5–17.2(19.5) µm in diam., with brown spinose ornamentation (2.6–5.9 µm high). Basidia not seen.</p><fig id="F2" position="float" orientation="portrait"><object-id xmlns:xlink="http://www.w3.org/1999/xlink" content-type="doi" xlink:type="simple">10.3897/mycokeys.123.160438.figure2</object-id><object-id xmlns:xlink="http://www.w3.org/1999/xlink" content-type="arpha" xlink:type="simple">419D7CE3-556B-5E3A-952E-117B8ACE2A0B</object-id><label>Figure 2.</label><caption><p><italic><tp:taxon-name><tp:taxon-name-part taxon-name-part-type="genus" reg="Scleroderma">Scleroderma</tp:taxon-name-part> <tp:taxon-name-part taxon-name-part-type="species" reg="longistipes">longistipes</tp:taxon-name-part></tp:taxon-name></italic> (<named-content xmlns:xlink="http://www.w3.org/1999/xlink" content-type="dwc:institutional_code" xlink:title="Mae Fah Luang University Fungarium" xlink:href="http://grbio.org/institution/mae-fah-laung-university" xlink:type="simple">MFLU</named-content> 19-1655, holotype). A, B. Basidiomata; C. Scale on peridium surface; D. Cut side of peridium of <named-content xmlns:xlink="http://www.w3.org/1999/xlink" content-type="dwc:institutional_code" xlink:title="Mae Fah Luang University Fungarium" xlink:href="http://grbio.org/institution/mae-fah-laung-university" xlink:type="simple">MFLU</named-content> 19-1655; E, F. Basidiomata; G. Scale on peridium surface; H. Cut side of peridium of <italic><tp:taxon-name><tp:taxon-name-part taxon-name-part-type="genus" reg="Scleroderma">Scleroderma</tp:taxon-name-part> <tp:taxon-name-part taxon-name-part-type="species" reg="longistipes">longistipes</tp:taxon-name-part></tp:taxon-name></italic> (<named-content xmlns:xlink="http://www.w3.org/1999/xlink" content-type="dwc:institutional_code" xlink:title="Mae Fah Luang University Fungarium" xlink:href="http://grbio.org/institution/mae-fah-laung-university" xlink:type="simple">MFLU</named-content> 19-1656); I. Exoperidial hyphae; J. Endoperidial hyphae; K. Clamped hyphae of endoperidium; L–Q. Basidiospore. Scale bars: 10 mm (A, B, E, F); 5 mm (C, D, G, H); 50 µm (I, J); 20 µm (K); 10 µm (L–Q).</p></caption><graphic xmlns:xlink="http://www.w3.org/1999/xlink" xlink:href="mycokeys-123-069-g002.jpg" position="float" orientation="portrait" xlink:type="simple" id="oo_1433343.jpg"><uri content-type="original_file" xlink:type="simple">https://binary.pensoft.net/fig/1433343</uri></graphic></fig></tp:treatment-sec><tp:treatment-sec sec-type="habitat" id="SECID0E2PDI"><title>Habitat and distribution.</title><p>Caespitose or fasciculated on soil, epigeous, in northern Thailand.</p></tp:treatment-sec><tp:treatment-sec sec-type="material" id="SECID0EAQDI"><title>Additional specimens examined.</title><p>Thailand • Chiang Rai Province, Mueang Chiang Rai District, Mae Fah Luang University campus, 04 June 2019, collected by Didsanutda Gonkhom, DG110 (<named-content xmlns:xlink="http://www.w3.org/1999/xlink" content-type="dwc:institutional_code" xlink:title="Mae Fah Luang University Fungarium" xlink:href="http://grbio.org/institution/mae-fah-laung-university" xlink:type="simple">MFLU</named-content> 19-1656).</p></tp:treatment-sec><tp:treatment-sec sec-type="notes" id="SECID0ELQDI"><title>Notes.</title><p><italic><tp:taxon-name><tp:taxon-name-part taxon-name-part-type="genus" reg="Scleroderma">Scleroderma</tp:taxon-name-part> <tp:taxon-name-part taxon-name-part-type="species" reg="longistipes">longistipes</tp:taxon-name-part></tp:taxon-name></italic> is characterized by a larger brown basidiomata with a longer stipe that turns from dull red to greyish red when touched. The basidiospores are globose with longer brown spines. According to the phylogenetic analysis (Fig. <xref ref-type="fig" rid="F1">1</xref>), Thai specimens of <italic><tp:taxon-name><tp:taxon-name-part taxon-name-part-type="genus" reg="Scleroderma">Scleroderma</tp:taxon-name-part> <tp:taxon-name-part taxon-name-part-type="species" reg="longistipes">longistipes</tp:taxon-name-part></tp:taxon-name></italic> are identical to an unknown species from Malaysia (LH35) (<xref ref-type="bibr" rid="B31">Peay et al. 2010</xref>) and an unknown species from Thailand (ECM26-SERS) (<xref ref-type="bibr" rid="B50">Yuwa-Amornpitak et al. 2006</xref>). However, these two taxa were only identified as <tp:taxon-name><tp:taxon-name-part taxon-name-part-type="family">Sclerodermataceae</tp:taxon-name-part></tp:taxon-name> species. <italic><tp:taxon-name><tp:taxon-name-part taxon-name-part-type="genus" reg="Scleroderma">Scleroderma</tp:taxon-name-part> <tp:taxon-name-part taxon-name-part-type="species" reg="separatum">separatum</tp:taxon-name-part></tp:taxon-name></italic> Z.W. Ge, R. Wu &amp; L.R. Zhou, a species originally described from Yunnan, southwestern China, is a species related to <italic><tp:taxon-name><tp:taxon-name-part taxon-name-part-type="genus" reg="Scleroderma">S.</tp:taxon-name-part> <tp:taxon-name-part taxon-name-part-type="species" reg="longistipes">longistipes</tp:taxon-name-part></tp:taxon-name></italic> by having a stipe. However, <italic><tp:taxon-name><tp:taxon-name-part taxon-name-part-type="genus" reg="Scleroderma">Scleroderma</tp:taxon-name-part> <tp:taxon-name-part taxon-name-part-type="species" reg="longistipes">longistipes</tp:taxon-name-part></tp:taxon-name></italic> appears closely related to <italic><tp:taxon-name><tp:taxon-name-part taxon-name-part-type="genus" reg="Scleroderma">S.</tp:taxon-name-part> <tp:taxon-name-part taxon-name-part-type="species" reg="separatum">separatum</tp:taxon-name-part></tp:taxon-name></italic>, has smaller basidiomata, a greenish yellow background, a slender stipe (5–30 × 3–5 mm), smaller basidiospores (4.5–8.5 µm), and shorter basidiospore spines (1.2–2.5 µm) (<xref ref-type="bibr" rid="B49">Wu et al. 2023</xref>). Furthermore, <italic><tp:taxon-name><tp:taxon-name-part taxon-name-part-type="genus" reg="Scleroderma">S.</tp:taxon-name-part> <tp:taxon-name-part taxon-name-part-type="species" reg="separatum">separatum</tp:taxon-name-part></tp:taxon-name></italic> is related to <italic><tp:taxon-name><tp:taxon-name-part taxon-name-part-type="genus" reg="Scleroderma">S.</tp:taxon-name-part> <tp:taxon-name-part taxon-name-part-type="species" reg="longistipes">longistipes</tp:taxon-name-part></tp:taxon-name></italic> by phylogenetic analysis with low bootstrap support (<abbrev xmlns:xlink="http://www.w3.org/1999/xlink" xlink:title="bootstrap" id="ABBRID0E5TDI" xlink:type="simple">BS</abbrev>) (Fig. <xref ref-type="fig" rid="F1">1</xref>).</p><p><italic><tp:taxon-name><tp:taxon-name-part taxon-name-part-type="genus" reg="Scleroderma">Scleroderma</tp:taxon-name-part> <tp:taxon-name-part taxon-name-part-type="species" reg="longistipes">longistipes</tp:taxon-name-part></tp:taxon-name></italic> is also similar to <italic><tp:taxon-name><tp:taxon-name-part taxon-name-part-type="genus" reg="Scleroderma">S.</tp:taxon-name-part> <tp:taxon-name-part taxon-name-part-type="species" reg="columnare">columnare</tp:taxon-name-part></tp:taxon-name></italic> Berk. &amp; Broome. However, <italic><tp:taxon-name><tp:taxon-name-part taxon-name-part-type="genus" reg="Scleroderma">S.</tp:taxon-name-part> <tp:taxon-name-part taxon-name-part-type="species" reg="columnare">columnare</tp:taxon-name-part></tp:taxon-name></italic> has stellate dehiscence at the upper part of basidiomata in old specimens (<xref ref-type="bibr" rid="B23">London 1911</xref>), and <italic><tp:taxon-name><tp:taxon-name-part taxon-name-part-type="genus" reg="Scleroderma">S.</tp:taxon-name-part> <tp:taxon-name-part taxon-name-part-type="species" reg="columnare">columnare</tp:taxon-name-part></tp:taxon-name></italic> is also related to <italic><tp:taxon-name><tp:taxon-name-part taxon-name-part-type="genus" reg="Scleroderma">S.</tp:taxon-name-part> <tp:taxon-name-part taxon-name-part-type="species" reg="longistipes">longistipes</tp:taxon-name-part></tp:taxon-name></italic> with low <abbrev xmlns:xlink="http://www.w3.org/1999/xlink" xlink:title="bootstrap" id="ABBRID0EDWDI" xlink:type="simple">BS</abbrev> (Fig. <xref ref-type="fig" rid="F1">1</xref>). Additionally, <italic><tp:taxon-name><tp:taxon-name-part taxon-name-part-type="genus" reg="Scleroderma">S.</tp:taxon-name-part> <tp:taxon-name-part taxon-name-part-type="species" reg="nitidum">nitidum</tp:taxon-name-part></tp:taxon-name></italic> Berk. is morphologically similar to <italic><tp:taxon-name><tp:taxon-name-part taxon-name-part-type="genus" reg="Scleroderma">S.</tp:taxon-name-part> <tp:taxon-name-part taxon-name-part-type="species" reg="longistipes">longistipes</tp:taxon-name-part></tp:taxon-name></italic>, sharing the stipitate morphology but differing in having a glossy peridium, smaller basidiospores (5–7 µm) with denser, shorter spines, and no color change when bruised (<xref ref-type="bibr" rid="B15">Guzmán 1970</xref>).</p></tp:treatment-sec><tp:treatment-sec><!--Section generated to contain objects referenced in tp:taxon-treatment.--><fig id="F1" position="float" orientation="portrait"><object-id xmlns:xlink="http://www.w3.org/1999/xlink" content-type="doi" xlink:type="simple">10.3897/mycokeys.123.160438.figure1</object-id><object-id xmlns:xlink="http://www.w3.org/1999/xlink" content-type="arpha" xlink:type="simple">74F8BA4C-2800-5401-8E82-5832200A780D</object-id><label>Figure 1.</label><caption><p>Phylogenetic tree obtained from the maximum likelihood analysis of <italic><tp:taxon-name><tp:taxon-name-part taxon-name-part-type="genus" reg="Scleroderma">Scleroderma</tp:taxon-name-part></tp:taxon-name></italic> species. Maximum likelihood tree obtained from the alignment of <abbrev xmlns:xlink="http://www.w3.org/1999/xlink" xlink:title="nuclear ribosomal internal transcribed spacer region" id="ABBRID0EW3CI" xlink:type="simple">ITS</abbrev>, <abbrev xmlns:xlink="http://www.w3.org/1999/xlink" xlink:title="large subunit ribosomal RNA gene" id="ABBRID0E13CI" xlink:type="simple">LSU</abbrev>, <italic>rpb</italic>2, and <italic>tef</italic>1-α sequences. The bootstrap consensus tree was inferred from 1000 replicates. <italic><tp:taxon-name><tp:taxon-name-part taxon-name-part-type="genus" reg="Pisolithus">Pisolithus</tp:taxon-name-part> <tp:taxon-name-part taxon-name-part-type="species" reg="aurantioscabrosus">aurantioscabrosus</tp:taxon-name-part></tp:taxon-name></italic> was included as an outgroup.</p></caption><graphic xmlns:xlink="http://www.w3.org/1999/xlink" xlink:href="mycokeys-123-069-g001.jpg" position="float" orientation="portrait" xlink:type="simple" id="oo_1433342.jpg"><uri content-type="original_file" xlink:type="simple">https://binary.pensoft.net/fig/1433342</uri></graphic></fig></tp:treatment-sec><ref-list><ref id="B31"><mixed-citation xmlns:xlink="http://www.w3.org/1999/xlink" xlink:type="simple"><person-group><name name-style="western"><surname>Peay</surname><given-names>KG</given-names></name><name name-style="western"><surname>Kennedy</surname><given-names>PG</given-names></name><name name-style="western"><surname>Davies</surname><given-names>SJ</given-names></name><name name-style="western"><surname>Tan</surname><given-names>S</given-names></name><name name-style="western"><surname>Bruns</surname><given-names>TD</given-names></name></person-group> (<year>2010</year>) <article-title>Potential link between plant and fungal distributions in a dipterocarp rainforest: Community and phylogenetic structure of tropical ectomycorrhizal fungi across a plant and soil ecotone.</article-title><source>The New Phytologist</source><volume>185</volume>(<issue>2</issue>): <fpage>529</fpage>–<lpage>542</lpage>. <ext-link xlink:href="10.1111/j.1469-8137.2009.03075.x" ext-link-type="doi" xlink:type="simple">https://doi.org/10.1111/j.1469-8137.2009.03075.x</ext-link></mixed-citation></ref><ref id="B50"><mixed-citation xmlns:xlink="http://www.w3.org/1999/xlink" xlink:type="simple"><person-group><name name-style="western"><surname>Yuwa-Amornpitak</surname><given-names>T</given-names></name><name name-style="western"><surname>Vichitsoonthonkul</surname><given-names>T</given-names></name><name name-style="western"><surname>Tanticharoen</surname><given-names>M</given-names></name><name name-style="western"><surname>Cheevadhanarak</surname><given-names>S</given-names></name><name name-style="western"><surname>Ratchadawong</surname><given-names>S</given-names></name></person-group> (<year>2006</year>) <article-title>Diversity of ectomycorrhizal fungi on <tp:taxon-name><tp:taxon-name-part taxon-name-part-type="family">Dipterocarpaceae</tp:taxon-name-part></tp:taxon-name> in Thailand.</article-title><source>Journal of Biological Sciences</source><volume>6</volume>(<issue>6</issue>): <fpage>1056</fpage>–<lpage>1064</lpage>. <ext-link xlink:href="10.3923/jbs.2006.1059.1064" ext-link-type="doi" xlink:type="simple">https://doi.org/10.3923/jbs.2006.1059.1064</ext-link></mixed-citation></ref><ref id="B49"><mixed-citation xmlns:xlink="http://www.w3.org/1999/xlink" xlink:type="simple"><person-group><name name-style="western"><surname>Wu</surname><given-names>R</given-names></name><name name-style="western"><surname>Zhou</surname><given-names>L</given-names></name><name name-style="western"><surname>Qu</surname><given-names>H</given-names></name><name name-style="western"><surname>Ge</surname><given-names>ZW</given-names></name></person-group> (<year>2023</year>) <article-title>Updates on <italic><tp:taxon-name><tp:taxon-name-part taxon-name-part-type="genus">Scleroderma</tp:taxon-name-part></tp:taxon-name></italic>: Four new species of section <tp:taxon-name><tp:taxon-name-part taxon-name-part-type="genus"/><tp:taxon-name-part taxon-name-part-type="section">Scleroderma</tp:taxon-name-part></tp:taxon-name> from Southwestern China.</article-title><source>Diversity</source><volume>15</volume>(<issue>6</issue>): <fpage>775</fpage>. <ext-link xlink:href="10.3390/d15060775" ext-link-type="doi" xlink:type="simple">https://doi.org/10.3390/d15060775</ext-link></mixed-citation></ref><ref id="B23"><mixed-citation xmlns:xlink="http://www.w3.org/1999/xlink" xlink:type="simple"><person-group><name name-style="western"><surname>London</surname><given-names>LS</given-names></name></person-group> (<year>1911</year>) Botanical journal of the Linnean Society. Academic Press, 39 pp.</mixed-citation></ref><ref id="B15"><mixed-citation xmlns:xlink="http://www.w3.org/1999/xlink" xlink:type="simple"><person-group><name name-style="western"><surname>Guzmán</surname><given-names>G</given-names></name></person-group> (<year>1970</year>) Monografía del género <italic><tp:taxon-name><tp:taxon-name-part taxon-name-part-type="genus">Scleroderma</tp:taxon-name-part></tp:taxon-name></italic> Pers. emend. Fr.(fungi-<tp:taxon-name><tp:taxon-name-part taxon-name-part-type="class">Basidiomycetes</tp:taxon-name-part></tp:taxon-name>). Darwiniana: 233–407. <ext-link xlink:href="https://www.jstor.org/stable/23213879" ext-link-type="uri" xlink:type="simple">https://www.jstor.org/stable/23213879</ext-link></mixed-citation></ref></ref-list></tp:taxon-treatment>
