# Supplementary material for: ﻿Three new species and one new record of Scleroderma (Sclerodermataceae, Boletales) from northern Thailand
Source: MycoKeys. 2025 Oct 8;123:69–88. doi: 10.3897/mycokeys.123.160438 (PMC12529079; doi:10.3897/mycokeys.123.160438)
Supplement: XML Treatment for Scleroderma microcarpum [file mycokeys.123.160438-treatment2.xml]

<!DOCTYPE tp:taxon-treatment
  PUBLIC "-//TaxonX//DTD Taxonomic Treatment Publishing DTD v0 20100105//EN" "tax-treatment-NSO.dtd">
<tp:taxon-treatment xmlns:tp="http://www.plazi.org/taxpub"><tp:treatment-meta><kwd-group><label>Taxon classification</label><kwd>
                <named-content content-type="kingdom">Fungi</named-content>
              </kwd><kwd>
                <named-content content-type="order">Boletales</named-content>
              </kwd><kwd>
                <named-content content-type="family">Sclerodermataceae</named-content>
              </kwd></kwd-group><mixed-citation publication-type="journal"><person-group><name><surname>Gonkhom</surname><given-names>Didsanutda</given-names></name><name><surname>Sysouphanthong</surname><given-names>Phongeun</given-names></name><name><surname>Stadler</surname><given-names>Marc</given-names></name><name><surname>Thongklang</surname><given-names>Naritsada</given-names></name><name><surname>Hyde</surname><given-names>Kevin D.</given-names></name></person-group><article-title>﻿Three new species and one new record of <italic><tp:taxon-name><tp:taxon-name-part taxon-name-part-type="genus" reg="Scleroderma">Scleroderma</tp:taxon-name-part></tp:taxon-name></italic> (<tp:taxon-name><tp:taxon-name-part taxon-name-part-type="family">Sclerodermataceae</tp:taxon-name-part></tp:taxon-name>, <tp:taxon-name><tp:taxon-name-part taxon-name-part-type="order">Boletales</tp:taxon-name-part></tp:taxon-name>) from northern Thailand</article-title><source>MycoKeys</source><day>08</day><month>10</month><year>2025</year><volume>123</volume><fpage>69</fpage><lpage>88</lpage><pub-id pub-id-type="doi">10.3897/mycokeys.123.160438</pub-id></mixed-citation></tp:treatment-meta><tp:nomenclature><label>﻿</label><tp:taxon-name><object-id xmlns:xlink="http://www.w3.org/1999/xlink" content-type="arpha" xlink:type="simple">15A82431-29F2-5AF5-880D-C8A2795B5243</object-id>
              <tp:taxon-name-part taxon-name-part-type="genus" reg="Scleroderma">Scleroderma</tp:taxon-name-part>
              <tp:taxon-name-part taxon-name-part-type="species" reg="microcarpum">microcarpum</tp:taxon-name-part>
              <object-id xmlns:xlink="http://www.w3.org/1999/xlink" xlink:type="simple">Index Fungorum: IF903881</object-id>
            </tp:taxon-name><tp:taxon-authority>Gonkhom, Sysouph. &amp; Thongkl.</tp:taxon-authority><tp:taxon-status xmlns:xlink="http://www.w3.org/1999/xlink" xlink:type="simple">sp. nov.</tp:taxon-status><xref ref-type="fig" rid="F3">Fig. 3</xref></tp:nomenclature><tp:treatment-sec sec-type="diagnosis" id="SECID0ESYDI"><title>Diagnosis.</title><p>Different from the similar species <italic><tp:taxon-name><tp:taxon-name-part taxon-name-part-type="genus" reg="Scleroderma">S.</tp:taxon-name-part> <tp:taxon-name-part taxon-name-part-type="species" reg="dictyosporum">dictyosporum</tp:taxon-name-part></tp:taxon-name></italic> in having smaller basidiomata and larger basidiospores.</p></tp:treatment-sec><tp:treatment-sec sec-type="Holotype" id="SECID0EDZDI"><title>Holotype.</title><p>Thailand • Chiang Mai Province, Mae On District, 9 October 2019, collected by Didsanutda Gonkhom, DG002 (<named-content xmlns:xlink="http://www.w3.org/1999/xlink" content-type="dwc:institutional_code" xlink:title="Mae Fah Luang University Fungarium" xlink:href="http://grbio.org/institution/mae-fah-laung-university" xlink:type="simple">MFLU</named-content> 19-1347).</p></tp:treatment-sec><tp:treatment-sec sec-type="etymology" id="SECID0EOZDI"><title>Etymology.</title><p>The species name “<italic>microcarpum</italic>” refers to the small size of the basidiomata.</p></tp:treatment-sec><tp:treatment-sec sec-type="description" id="SECID0E5ZDI"><title>Description.</title><p>Basidiomata epigeous, 20–21 mm in diam. 10–20 mm in height, circular when young, depressed at maturity; surface smooth and with small scales when young stage, light yellow (5A4-5), covered with brown (7E6-8) squamules when mature. Stipe sessile or short pseudostipitate (less than 4 mm long). Rhizomorphs at the base, white, branched, narrowing towards the base. Context up to 2 mm thick, light yellow (5A4-5).</p><fig id="F3" position="float" orientation="portrait"><object-id xmlns:xlink="http://www.w3.org/1999/xlink" content-type="doi" xlink:type="simple">10.3897/mycokeys.123.160438.figure3</object-id><object-id xmlns:xlink="http://www.w3.org/1999/xlink" content-type="arpha" xlink:type="simple">5BA60997-A7B5-5AA8-8046-AD4508D49888</object-id><label>Figure 3.</label><caption><p><italic><tp:taxon-name><tp:taxon-name-part taxon-name-part-type="genus" reg="Scleroderma">Scleroderma</tp:taxon-name-part> <tp:taxon-name-part taxon-name-part-type="species" reg="microcarpum">microcarpum</tp:taxon-name-part></tp:taxon-name></italic> (<named-content xmlns:xlink="http://www.w3.org/1999/xlink" content-type="dwc:institutional_code" xlink:title="Mae Fah Luang University Fungarium" xlink:href="http://grbio.org/institution/mae-fah-laung-university" xlink:type="simple">MFLU</named-content> 19-1347, holotype). A, B. Basidiomata; C. Context of peridium; D. Exoperidial hyphae; E. Endoperidial hyphae; F. Clamped hyphae of endoperidium; G–K. Basidiospore. Scale bars: 10 mm (A–C); 20 µm (D); 50 µm (E); 20 µm (F); 10 µm (G–K).</p></caption><graphic xmlns:xlink="http://www.w3.org/1999/xlink" xlink:href="mycokeys-123-069-g003.jpg" position="float" orientation="portrait" xlink:type="simple" id="oo_1433344.jpg"><uri content-type="original_file" xlink:type="simple">https://binary.pensoft.net/fig/1433344</uri></graphic></fig><p>Peridium layer formed by simple hyphae septate, hyaline to yellow brown. Exoperdium 6.9–9.3 µm in diam., with clamp connections. Endoperidium 4.2–8.2 µm in diam., with or without clamp connections. Gleba white – yellowish white (3A1-2), compact, and powdery when mature. Basidiospores (n = 50) globose to subglobose, echinulate, grayish brown in <abbrev xmlns:xlink="http://www.w3.org/1999/xlink" xlink:title="5% potassium hydroxide" id="ABBRID0EC2DI" xlink:type="simple">KOH</abbrev>, (3.97–)6.07–6.51(–8.15) × (8.24–)10.77–11.61(–13.33) µm in diam. Basidia not observed.</p></tp:treatment-sec><tp:treatment-sec sec-type="habitat" id="SECID0EG2DI"><title>Habitat and distribution.</title><p>Caespitose or fasciculated on soil, epigeous, in northern Thailand.</p></tp:treatment-sec><tp:treatment-sec sec-type="distribution" id="SECID0EL2DI"><title>Known distribution.</title><p>Northern Thailand.</p></tp:treatment-sec><tp:treatment-sec sec-type="notes" id="SECID0EQ2DI"><title>Note.</title><p><italic><tp:taxon-name><tp:taxon-name-part taxon-name-part-type="genus" reg="Scleroderma">Scleroderma</tp:taxon-name-part> <tp:taxon-name-part taxon-name-part-type="species" reg="microcarpum">microcarpum</tp:taxon-name-part></tp:taxon-name></italic> is characterized by small basidiomata with a smooth and small scale on the surface and larger basidiospores and globose echinulate. <italic><tp:taxon-name><tp:taxon-name-part taxon-name-part-type="genus" reg="Scleroderma">Scleroderma</tp:taxon-name-part> <tp:taxon-name-part taxon-name-part-type="species" reg="microcarpum">microcarpum</tp:taxon-name-part></tp:taxon-name></italic> is phylogenetically related to <italic><tp:taxon-name><tp:taxon-name-part taxon-name-part-type="genus" reg="Scleroderma">S.</tp:taxon-name-part> <tp:taxon-name-part taxon-name-part-type="species" reg="dictyosporum">dictyosporum</tp:taxon-name-part></tp:taxon-name></italic> Pat. with low <abbrev xmlns:xlink="http://www.w3.org/1999/xlink" xlink:title="bootstrap" id="ABBRID0EX3DI" xlink:type="simple">BS</abbrev> (Fig. <xref ref-type="fig" rid="F1">1</xref>). Both species have echinulate basidiospores. However, <italic><tp:taxon-name><tp:taxon-name-part taxon-name-part-type="genus" reg="Scleroderma">S.</tp:taxon-name-part> <tp:taxon-name-part taxon-name-part-type="species" reg="dictyosporum">dictyosporum</tp:taxon-name-part></tp:taxon-name></italic> has a larger basidiomata (24–28 mm in diam.) (<xref ref-type="bibr" rid="B40">Sanon et al. 2009</xref>) and has smaller basidiospores (7–9 µm wide) (<xref ref-type="bibr" rid="B30">Patouillard 1896</xref>; <xref ref-type="bibr" rid="B40">Sanon et al. 2009</xref>).</p></tp:treatment-sec><tp:treatment-sec><!--Section generated to contain objects referenced in tp:taxon-treatment.--><fig id="F1" position="float" orientation="portrait"><object-id xmlns:xlink="http://www.w3.org/1999/xlink" content-type="doi" xlink:type="simple">10.3897/mycokeys.123.160438.figure1</object-id><object-id xmlns:xlink="http://www.w3.org/1999/xlink" content-type="arpha" xlink:type="simple">74F8BA4C-2800-5401-8E82-5832200A780D</object-id><label>Figure 1.</label><caption><p>Phylogenetic tree obtained from the maximum likelihood analysis of <italic><tp:taxon-name><tp:taxon-name-part taxon-name-part-type="genus" reg="Scleroderma">Scleroderma</tp:taxon-name-part></tp:taxon-name></italic> species. Maximum likelihood tree obtained from the alignment of <abbrev xmlns:xlink="http://www.w3.org/1999/xlink" xlink:title="nuclear ribosomal internal transcribed spacer region" id="ABBRID0EW3CI" xlink:type="simple">ITS</abbrev>, <abbrev xmlns:xlink="http://www.w3.org/1999/xlink" xlink:title="large subunit ribosomal RNA gene" id="ABBRID0E13CI" xlink:type="simple">LSU</abbrev>, <italic>rpb</italic>2, and <italic>tef</italic>1-α sequences. The bootstrap consensus tree was inferred from 1000 replicates. <italic><tp:taxon-name><tp:taxon-name-part taxon-name-part-type="genus" reg="Pisolithus">Pisolithus</tp:taxon-name-part> <tp:taxon-name-part taxon-name-part-type="species" reg="aurantioscabrosus">aurantioscabrosus</tp:taxon-name-part></tp:taxon-name></italic> was included as an outgroup.</p></caption><graphic xmlns:xlink="http://www.w3.org/1999/xlink" xlink:href="mycokeys-123-069-g001.jpg" position="float" orientation="portrait" xlink:type="simple" id="oo_1433342.jpg"><uri content-type="original_file" xlink:type="simple">https://binary.pensoft.net/fig/1433342</uri></graphic></fig></tp:treatment-sec><ref-list><ref id="B40"><mixed-citation xmlns:xlink="http://www.w3.org/1999/xlink" xlink:type="simple"><person-group><name name-style="western"><surname>Sanon</surname><given-names>KB</given-names></name><name name-style="western"><surname>Bâ</surname><given-names>AM</given-names></name><name name-style="western"><surname>Delaruelle</surname><given-names>C</given-names></name><name name-style="western"><surname>Duponnois</surname><given-names>R</given-names></name><name name-style="western"><surname>Martin</surname><given-names>F</given-names></name></person-group> (<year>2009</year>) <article-title>Morphological and molecular analyses in <italic><tp:taxon-name><tp:taxon-name-part taxon-name-part-type="genus">Scleroderma</tp:taxon-name-part></tp:taxon-name></italic> species associated with some Caesalpinioid legumes, <tp:taxon-name><tp:taxon-name-part taxon-name-part-type="family">Dipterocarpaceae</tp:taxon-name-part></tp:taxon-name> and <tp:taxon-name><tp:taxon-name-part taxon-name-part-type="family">Phyllanthaceae</tp:taxon-name-part></tp:taxon-name> trees in southern Burkina Faso.</article-title><source>Mycorrhiza</source><volume>19</volume>(<issue>8</issue>): <fpage>571</fpage>–<lpage>584</lpage>. <ext-link xlink:href="10.1007/s00572-009-0272-z" ext-link-type="doi" xlink:type="simple">https://doi.org/10.1007/s00572-009-0272-z</ext-link></mixed-citation></ref><ref id="B30"><mixed-citation xmlns:xlink="http://www.w3.org/1999/xlink" xlink:type="simple"><person-group><name name-style="western"><surname>Patouillard</surname><given-names>NT</given-names></name></person-group> (<year>1896</year>) Champignons nouveaux ou peu connus. Declume.</mixed-citation></ref></ref-list></tp:taxon-treatment>
