# Supplementary material for: ﻿Three new species and one new record of Scleroderma (Sclerodermataceae, Boletales) from northern Thailand
Source: MycoKeys. 2025 Oct 8;123:69–88. doi: 10.3897/mycokeys.123.160438 (PMC12529079; doi:10.3897/mycokeys.123.160438)
Supplement: XML Treatment for Scleroderma magnisporum [file mycokeys.123.160438-treatment3.xml]

<!DOCTYPE tp:taxon-treatment
  PUBLIC "-//TaxonX//DTD Taxonomic Treatment Publishing DTD v0 20100105//EN" "tax-treatment-NSO.dtd">
<tp:taxon-treatment xmlns:tp="http://www.plazi.org/taxpub"><tp:treatment-meta><kwd-group><label>Taxon classification</label><kwd>
                <named-content content-type="kingdom">Fungi</named-content>
              </kwd><kwd>
                <named-content content-type="order">Boletales</named-content>
              </kwd><kwd>
                <named-content content-type="family">Sclerodermataceae</named-content>
              </kwd></kwd-group><mixed-citation publication-type="journal"><person-group><name><surname>Gonkhom</surname><given-names>Didsanutda</given-names></name><name><surname>Sysouphanthong</surname><given-names>Phongeun</given-names></name><name><surname>Stadler</surname><given-names>Marc</given-names></name><name><surname>Thongklang</surname><given-names>Naritsada</given-names></name><name><surname>Hyde</surname><given-names>Kevin D.</given-names></name></person-group><article-title>﻿Three new species and one new record of <italic><tp:taxon-name><tp:taxon-name-part taxon-name-part-type="genus" reg="Scleroderma">Scleroderma</tp:taxon-name-part></tp:taxon-name></italic> (<tp:taxon-name><tp:taxon-name-part taxon-name-part-type="family">Sclerodermataceae</tp:taxon-name-part></tp:taxon-name>, <tp:taxon-name><tp:taxon-name-part taxon-name-part-type="order">Boletales</tp:taxon-name-part></tp:taxon-name>) from northern Thailand</article-title><source>MycoKeys</source><day>08</day><month>10</month><year>2025</year><volume>123</volume><fpage>69</fpage><lpage>88</lpage><pub-id pub-id-type="doi">10.3897/mycokeys.123.160438</pub-id></mixed-citation></tp:treatment-meta><tp:nomenclature><label>﻿</label><tp:taxon-name><object-id xmlns:xlink="http://www.w3.org/1999/xlink" content-type="arpha" xlink:type="simple">037560B7-F429-56FC-B22A-359D821FC5BC</object-id>
              <tp:taxon-name-part taxon-name-part-type="genus" reg="Scleroderma">Scleroderma</tp:taxon-name-part>
              <tp:taxon-name-part taxon-name-part-type="species" reg="magnisporum">magnisporum</tp:taxon-name-part>
              <object-id xmlns:xlink="http://www.w3.org/1999/xlink" xlink:type="simple">Index Fungorum: IF903882</object-id>
            </tp:taxon-name><tp:taxon-authority>Gonkhom, Sysouph. &amp; Thongkl.</tp:taxon-authority><tp:taxon-status xmlns:xlink="http://www.w3.org/1999/xlink" xlink:type="simple">sp. nov.</tp:taxon-status><xref ref-type="fig" rid="F4">Fig. 4</xref></tp:nomenclature><tp:treatment-sec sec-type="diagnosis" id="SECID0ED6DI"><title>Diagnosis.</title><p>Epigeous basidiomata with irregular club shape, smooth to slightly cracked to squamulose peridial head, brown to burnt umber, sessile or short pseudostipitate stipe, white, pale brown context, with hyphae simple-septate in both endoperidium and exoperidium, dark brown globose to subglobose basidiospores with crowded spines.</p></tp:treatment-sec><tp:treatment-sec sec-type="Holotype" id="SECID0EI6DI"><title>Holotype.</title><p>Thailand • Chiang Rai Province, Mueang Chiang Rai District, 16 July 2010, collected by Naritsada Thongklang, NTF062 (<named-content xmlns:xlink="http://www.w3.org/1999/xlink" content-type="dwc:institutional_code" xlink:title="Mae Fah Luang University Fungarium" xlink:href="http://grbio.org/institution/mae-fah-laung-university" xlink:type="simple">MFLU</named-content> 19-1345).</p></tp:treatment-sec><tp:treatment-sec sec-type="etymology" id="SECID0ET6DI"><title>Etymology.</title><p>The species name “<italic>magnisporum</italic>” refers to its larger basidiospores.</p></tp:treatment-sec><tp:treatment-sec sec-type="description" id="SECID0EEAAK"><title>Description.</title><p>Basidiomata epigeous, 35 mm in height, 22–34 mm in diam., club-shaped, with an irregularly globular peridial head; surface smooth, slightly cracked to squamulose, brown (6E5) to burnt umber (6F6), on pale orange (5A3) background. Sessile or short pseudostipitate (10 mm high), brown (6E5). Context thick, up to 5 mm wide. Exoperidium composed of hyphae simple-septate, interwoven, hyaline to yellow, 4.1–5.8 µm in diam. Endoperidium layer formed by hyphae simple-septate, with slightly thickened walls, interwoven, hyaline, 5.8–9.6 µm in diam., and hyphae from the endoperidium toward the gleba are pale yellow (4A3) and black in the mature gleba. Clamp connections present on endoperidium hyphae. Basidiospores (n = 50) globose to subglobose, echinulate with crowded curved spines, dark brown in <abbrev xmlns:xlink="http://www.w3.org/1999/xlink" xlink:title="5% potassium hydroxide" id="ABBRID0EKAAK" xlink:type="simple">KOH</abbrev>, (7.67–)12.42–8.42(–13.46) × (10.33–)14.53–11.42(–15.50) µm including ornamentation. Basidia not seen.</p><fig id="F4" position="float" orientation="portrait"><object-id xmlns:xlink="http://www.w3.org/1999/xlink" content-type="doi" xlink:type="simple">10.3897/mycokeys.123.160438.figure4</object-id><object-id xmlns:xlink="http://www.w3.org/1999/xlink" content-type="arpha" xlink:type="simple">C0B30076-533C-578F-B4ED-B9F919C1363F</object-id><label>Figure 4.</label><caption><p><italic><tp:taxon-name><tp:taxon-name-part taxon-name-part-type="genus" reg="Scleroderma">Scleroderma</tp:taxon-name-part> <tp:taxon-name-part taxon-name-part-type="species" reg="magnisporum">magnisporum</tp:taxon-name-part></tp:taxon-name></italic> (<named-content xmlns:xlink="http://www.w3.org/1999/xlink" content-type="dwc:institutional_code" xlink:title="Mae Fah Luang University Fungarium" xlink:href="http://grbio.org/institution/mae-fah-laung-university" xlink:type="simple">MFLU</named-content> 19-1345, holotype). A. Basidiomata; B. Cut side of the peridium; C. Exoperidial hyphae; D. Endoperidial hyphae; E. Clamped hyphae of endoperidium; F–K. Basidiospore. Scale bars: 10 mm (A, B); 20 µm (C–E); 50 µm (F–G); 20 µm (H); 10 µm (I–K).</p></caption><graphic xmlns:xlink="http://www.w3.org/1999/xlink" xlink:href="mycokeys-123-069-g004.jpg" position="float" orientation="portrait" xlink:type="simple" id="oo_1433345.jpg"><uri content-type="original_file" xlink:type="simple">https://binary.pensoft.net/fig/1433345</uri></graphic></fig></tp:treatment-sec><tp:treatment-sec sec-type="habitat" id="SECID0ELBAK"><title>Habitat and distribution.</title><p>Solitary on soil, epigeous, in northern Thailand.</p></tp:treatment-sec><tp:treatment-sec sec-type="distribution" id="SECID0EQBAK"><title>Known distribution.</title><p>Northern Thailand.</p></tp:treatment-sec><tp:treatment-sec sec-type="notes" id="SECID0EVBAK"><title>Note.</title><p><italic><tp:taxon-name><tp:taxon-name-part taxon-name-part-type="genus" reg="Scleroderma">Scleroderma</tp:taxon-name-part> <tp:taxon-name-part taxon-name-part-type="species" reg="magnisporum">magnisporum</tp:taxon-name-part></tp:taxon-name></italic> is characterized by a smooth, slightly cracked surface and larger basidiospores. The microcharacter of <italic><tp:taxon-name><tp:taxon-name-part taxon-name-part-type="genus" reg="Scleroderma">S.</tp:taxon-name-part> <tp:taxon-name-part taxon-name-part-type="species" reg="magnisporum">magnisporum</tp:taxon-name-part></tp:taxon-name></italic> is similar to that of <italic><tp:taxon-name><tp:taxon-name-part taxon-name-part-type="genus" reg="Scleroderma">S.</tp:taxon-name-part> <tp:taxon-name-part taxon-name-part-type="species" reg="hypogaeum">hypogaeum</tp:taxon-name-part></tp:taxon-name></italic> Zeller. However, <italic><tp:taxon-name><tp:taxon-name-part taxon-name-part-type="genus" reg="Scleroderma">S.</tp:taxon-name-part> <tp:taxon-name-part taxon-name-part-type="species" reg="hypogaeum">hypogaeum</tp:taxon-name-part></tp:taxon-name></italic>, originally described from Oregon, has a smooth, slightly cracked, or subscaly basidiome, with larger basidiospores up to 22–30 μm diam. (<xref ref-type="bibr" rid="B51">Zeller 1922</xref>; <xref ref-type="bibr" rid="B16">Guzmán et al. 2013</xref>). <italic><tp:taxon-name><tp:taxon-name-part taxon-name-part-type="genus" reg="Scleroderma">S.</tp:taxon-name-part> <tp:taxon-name-part taxon-name-part-type="species" reg="magnisporum">magnisporum</tp:taxon-name-part></tp:taxon-name></italic> is phylogenetically close to <italic><tp:taxon-name><tp:taxon-name-part taxon-name-part-type="genus" reg="Scleroderma">Scleroderma</tp:taxon-name-part> <tp:taxon-name-part taxon-name-part-type="species" reg="microcarpum">microcarpum</tp:taxon-name-part></tp:taxon-name></italic> (<named-content xmlns:xlink="http://www.w3.org/1999/xlink" content-type="dwc:institutional_code" xlink:title="Mae Fah Luang University Fungarium" xlink:href="http://grbio.org/institution/mae-fah-laung-university" xlink:type="simple">MFLU</named-content> 19-1347) in this study (Fig. <xref ref-type="fig" rid="F1">1</xref>). Both species are clearly different in their basidiomata size and shapes; the basidiomata of <italic><tp:taxon-name><tp:taxon-name-part taxon-name-part-type="genus" reg="Scleroderma">S.</tp:taxon-name-part> <tp:taxon-name-part taxon-name-part-type="species" reg="microcarpum">microcarpum</tp:taxon-name-part></tp:taxon-name></italic> are much smaller than those of <italic><tp:taxon-name><tp:taxon-name-part taxon-name-part-type="genus" reg="Scleroderma">S.</tp:taxon-name-part> <tp:taxon-name-part taxon-name-part-type="species" reg="magnisporum">magnisporum</tp:taxon-name-part></tp:taxon-name></italic> (7.6–15.5 µm diam.). While <italic><tp:taxon-name><tp:taxon-name-part taxon-name-part-type="genus" reg="Scleroderma">S.</tp:taxon-name-part> <tp:taxon-name-part taxon-name-part-type="species" reg="yunnanense">yunnanense</tp:taxon-name-part></tp:taxon-name></italic> shares with <italic><tp:taxon-name><tp:taxon-name-part taxon-name-part-type="genus" reg="Scleroderma">S.</tp:taxon-name-part> <tp:taxon-name-part taxon-name-part-type="species" reg="magnisporum">magnisporum</tp:taxon-name-part></tp:taxon-name></italic> a smooth to faintly cracked peridium and large basidiospores (15–20 μm), it has a pale yellow to ochre peridium (<xref ref-type="bibr" rid="B15">Guzmán 1970</xref>; <xref ref-type="bibr" rid="B52">Zhang et al. 2013</xref>).</p></tp:treatment-sec><tp:treatment-sec><!--Section generated to contain objects referenced in tp:taxon-treatment.--><fig id="F1" position="float" orientation="portrait"><object-id xmlns:xlink="http://www.w3.org/1999/xlink" content-type="doi" xlink:type="simple">10.3897/mycokeys.123.160438.figure1</object-id><object-id xmlns:xlink="http://www.w3.org/1999/xlink" content-type="arpha" xlink:type="simple">74F8BA4C-2800-5401-8E82-5832200A780D</object-id><label>Figure 1.</label><caption><p>Phylogenetic tree obtained from the maximum likelihood analysis of <italic><tp:taxon-name><tp:taxon-name-part taxon-name-part-type="genus" reg="Scleroderma">Scleroderma</tp:taxon-name-part></tp:taxon-name></italic> species. Maximum likelihood tree obtained from the alignment of <abbrev xmlns:xlink="http://www.w3.org/1999/xlink" xlink:title="nuclear ribosomal internal transcribed spacer region" id="ABBRID0EW3CI" xlink:type="simple">ITS</abbrev>, <abbrev xmlns:xlink="http://www.w3.org/1999/xlink" xlink:title="large subunit ribosomal RNA gene" id="ABBRID0E13CI" xlink:type="simple">LSU</abbrev>, <italic>rpb</italic>2, and <italic>tef</italic>1-α sequences. The bootstrap consensus tree was inferred from 1000 replicates. <italic><tp:taxon-name><tp:taxon-name-part taxon-name-part-type="genus" reg="Pisolithus">Pisolithus</tp:taxon-name-part> <tp:taxon-name-part taxon-name-part-type="species" reg="aurantioscabrosus">aurantioscabrosus</tp:taxon-name-part></tp:taxon-name></italic> was included as an outgroup.</p></caption><graphic xmlns:xlink="http://www.w3.org/1999/xlink" xlink:href="mycokeys-123-069-g001.jpg" position="float" orientation="portrait" xlink:type="simple" id="oo_1433342.jpg"><uri content-type="original_file" xlink:type="simple">https://binary.pensoft.net/fig/1433342</uri></graphic></fig></tp:treatment-sec><ref-list><ref id="B51"><mixed-citation xmlns:xlink="http://www.w3.org/1999/xlink" xlink:type="simple"><person-group><name name-style="western"><surname>Zeller</surname><given-names>SM</given-names></name></person-group> (<year>1922</year>) <article-title>Contributions to our knowledge of Oregon fungi—I.</article-title><source>Mycologia</source><volume>14</volume>(<issue>4</issue>): <fpage>173</fpage>–<lpage>199</lpage>. <ext-link xlink:href="10.1080/00275514.1922.12020381" ext-link-type="doi" xlink:type="simple">https://doi.org/10.1080/00275514.1922.12020381</ext-link></mixed-citation></ref><ref id="B16"><mixed-citation xmlns:xlink="http://www.w3.org/1999/xlink" xlink:type="simple"><person-group><name name-style="western"><surname>Guzmán</surname><given-names>G</given-names></name><name name-style="western"><surname>Cortés-Pérez</surname><given-names>A</given-names></name><name name-style="western"><surname>Guzmán-Dávalos</surname><given-names>L</given-names></name><name name-style="western"><surname>Ramírez-Guillén</surname><given-names>F</given-names></name><name name-style="western"><surname>del Refugio Sánchez-Jácome</surname><given-names>M</given-names></name></person-group> (<year>2013</year>) <article-title>An emendation of <italic><tp:taxon-name><tp:taxon-name-part taxon-name-part-type="genus">Scleroderma</tp:taxon-name-part></tp:taxon-name></italic>, new records, and review of the known species in Mexico.</article-title><source>Revista Mexicana de Biodiversidad</source><volume>84</volume>: <fpage>173</fpage>–<lpage>191</lpage>. <ext-link xlink:href="10.7550/rmb.31979" ext-link-type="doi" xlink:type="simple">https://doi.org/10.7550/rmb.31979</ext-link></mixed-citation></ref><ref id="B15"><mixed-citation xmlns:xlink="http://www.w3.org/1999/xlink" xlink:type="simple"><person-group><name name-style="western"><surname>Guzmán</surname><given-names>G</given-names></name></person-group> (<year>1970</year>) Monografía del género <italic><tp:taxon-name><tp:taxon-name-part taxon-name-part-type="genus">Scleroderma</tp:taxon-name-part></tp:taxon-name></italic> Pers. emend. Fr.(fungi-<tp:taxon-name><tp:taxon-name-part taxon-name-part-type="class">Basidiomycetes</tp:taxon-name-part></tp:taxon-name>). Darwiniana: 233–407. <ext-link xlink:href="https://www.jstor.org/stable/23213879" ext-link-type="uri" xlink:type="simple">https://www.jstor.org/stable/23213879</ext-link></mixed-citation></ref><ref id="B52"><mixed-citation xmlns:xlink="http://www.w3.org/1999/xlink" xlink:type="simple"><person-group><name name-style="western"><surname>Zhang</surname><given-names>C</given-names></name><name name-style="western"><surname>Xu</surname><given-names>XE</given-names></name><name name-style="western"><surname>Liu</surname><given-names>J</given-names></name><name name-style="western"><surname>He</surname><given-names>M</given-names></name><name name-style="western"><surname>Wang</surname><given-names>W</given-names></name><name name-style="western"><surname>Wang</surname><given-names>Y</given-names></name><name name-style="western"><surname>Ji</surname><given-names>K</given-names></name></person-group> (<year>2013</year>) <article-title><italic><tp:taxon-name><tp:taxon-name-part taxon-name-part-type="genus">Scleroderma</tp:taxon-name-part> <tp:taxon-name-part taxon-name-part-type="species">yunnanense</tp:taxon-name-part></tp:taxon-name></italic>, a new species from South China.</article-title><source>Mycotaxon</source><volume>125</volume>(<issue>1</issue>): <fpage>193</fpage>–<lpage>200</lpage>. <ext-link xlink:href="10.5248/125.193" ext-link-type="doi" xlink:type="simple">https://doi.org/10.5248/125.193</ext-link></mixed-citation></ref></ref-list></tp:taxon-treatment>
