# Supplementary material for: ﻿Three new species and one new record of Scleroderma (Sclerodermataceae, Boletales) from northern Thailand
Source: MycoKeys. 2025 Oct 8;123:69–88. doi: 10.3897/mycokeys.123.160438 (PMC12529079; doi:10.3897/mycokeys.123.160438)
Supplement: XML Treatment for Scleroderma separatum [file mycokeys.123.160438-treatment4.xml]

<!DOCTYPE tp:taxon-treatment
  PUBLIC "-//TaxonX//DTD Taxonomic Treatment Publishing DTD v0 20100105//EN" "tax-treatment-NSO.dtd">
<tp:taxon-treatment xmlns:tp="http://www.plazi.org/taxpub"><tp:treatment-meta><kwd-group><label>Taxon classification</label><kwd>
                <named-content content-type="kingdom">Fungi</named-content>
              </kwd><kwd>
                <named-content content-type="order">Boletales</named-content>
              </kwd><kwd>
                <named-content content-type="family">Sclerodermataceae</named-content>
              </kwd></kwd-group><mixed-citation publication-type="journal"><person-group><name><surname>Gonkhom</surname><given-names>Didsanutda</given-names></name><name><surname>Sysouphanthong</surname><given-names>Phongeun</given-names></name><name><surname>Stadler</surname><given-names>Marc</given-names></name><name><surname>Thongklang</surname><given-names>Naritsada</given-names></name><name><surname>Hyde</surname><given-names>Kevin D.</given-names></name></person-group><article-title>﻿Three new species and one new record of <italic><tp:taxon-name><tp:taxon-name-part taxon-name-part-type="genus" reg="Scleroderma">Scleroderma</tp:taxon-name-part></tp:taxon-name></italic> (<tp:taxon-name><tp:taxon-name-part taxon-name-part-type="family">Sclerodermataceae</tp:taxon-name-part></tp:taxon-name>, <tp:taxon-name><tp:taxon-name-part taxon-name-part-type="order">Boletales</tp:taxon-name-part></tp:taxon-name>) from northern Thailand</article-title><source>MycoKeys</source><day>08</day><month>10</month><year>2025</year><volume>123</volume><fpage>69</fpage><lpage>88</lpage><pub-id pub-id-type="doi">10.3897/mycokeys.123.160438</pub-id></mixed-citation></tp:treatment-meta><tp:nomenclature><label>﻿</label><tp:taxon-name><object-id xmlns:xlink="http://www.w3.org/1999/xlink" content-type="arpha" xlink:type="simple">6C8A789B-8308-5BB3-99A0-16E65B394F50</object-id>
              <tp:taxon-name-part taxon-name-part-type="genus" reg="Scleroderma">Scleroderma</tp:taxon-name-part>
              <tp:taxon-name-part taxon-name-part-type="species" reg="separatum">separatum</tp:taxon-name-part>
              <object-id xmlns:xlink="http://www.w3.org/1999/xlink" xlink:type="simple">Index Fungorum: IF847687</object-id>
            </tp:taxon-name><tp:taxon-authority>Z.W. Ge, R. Wu &amp; L.R. Zhou.</tp:taxon-authority><xref ref-type="fig" rid="F5">Fig. 5</xref></tp:nomenclature><tp:treatment-sec sec-type="description" id="SECID0EOHAK"><title>Description.</title><p>Basidiomata are epigeous, 12–28 mm in diam., 17–45 mm in height, globose, subglobose to irregularly oblate, tan (3D3) to ochraceous–brown (5E2). Peridium is leathery, thin, 0.5–1.0 mm thick when fresh, and becomes much thinner when dry, hay (5C4) to greenish-yellow (3B4) background. Peridium layer formed by hyphae simple-septate, with slightly thickened walls, interwoven, hyaline, exoperidium 2.4–4.4 µm in diam., and endoperidium 4.1–6.0 µm in diam. with clamp connections. Gleba grey (8F1) –dark brown (8F5), compact, and powdery when mature. Stipe is subcylindric, 20–50 mm in length and 5–10 mm in diam., with numerous white rhizomorphs at the base. Basidiospores globose, occasionally subglobose, dark brown in <abbrev xmlns:xlink="http://www.w3.org/1999/xlink" xlink:title="5% potassium hydroxide" id="ABBRID0EUHAK" xlink:type="simple">KOH</abbrev>, (12.31–)13.23–14.35 (–16.49) × (11.53–)13.78–14.29(–16.30) µm in diam., including ornamentation (spinose up to 1.7–3.9 µm high), n = 50, coated by crowded curved spines. Basidia not seen.</p><fig id="F5" position="float" orientation="portrait"><object-id xmlns:xlink="http://www.w3.org/1999/xlink" content-type="doi" xlink:type="simple">10.3897/mycokeys.123.160438.figure5</object-id><object-id xmlns:xlink="http://www.w3.org/1999/xlink" content-type="arpha" xlink:type="simple">7A72D13C-7B20-5A0F-B06B-CE94C83EFC6B</object-id><label>Figure 5.</label><caption><p><italic><tp:taxon-name><tp:taxon-name-part taxon-name-part-type="genus" reg="Scleroderma">Scleroderma</tp:taxon-name-part> <tp:taxon-name-part taxon-name-part-type="species" reg="separatum">separatum</tp:taxon-name-part></tp:taxon-name></italic> (<named-content xmlns:xlink="http://www.w3.org/1999/xlink" content-type="dwc:institutional_code" xlink:title="Mae Fah Luang University Fungarium" xlink:href="http://grbio.org/institution/mae-fah-laung-university" xlink:type="simple">MFLU</named-content> 19-1347). A. Basidiomata; B. Cut side of the peridium; C. Exoperidial hyphae; D. Endoperidial hyphae; E. Clamped hyphae of endoperidium; F–L. Basidiospore. Scale bars: 10 mm (A, B); 50 µm (C); 20 µm (D); 10 µm (E); 20 µm (F–L).</p></caption><graphic xmlns:xlink="http://www.w3.org/1999/xlink" xlink:href="mycokeys-123-069-g005.jpg" position="float" orientation="portrait" xlink:type="simple" id="oo_1433346.jpg"><uri content-type="original_file" xlink:type="simple">https://binary.pensoft.net/fig/1433346</uri></graphic></fig></tp:treatment-sec><tp:treatment-sec sec-type="habitat" id="SECID0EVIAK"><title>Habitat and distribution.</title><p>Caespitose or fasciculated on soil, epigeous, in tropical and temperate regions of China and Thailand.</p></tp:treatment-sec><tp:treatment-sec sec-type="material" id="SECID0E1IAK"><title>Specimens examined.</title><p>Thailand • Chiang Mai Province, Mae Rim District, Mae Sa, 28 July 2010, <named-content xmlns:xlink="http://www.w3.org/1999/xlink" content-type="dwc:institutional_code" xlink:title="Mae Fah Luang University Fungarium" xlink:href="http://grbio.org/institution/mae-fah-laung-university" xlink:type="simple">MFLU</named-content> 19-1347 (NTF066).</p></tp:treatment-sec><tp:treatment-sec sec-type="notes" id="SECID0EFJAK"><title>Note.</title><p>This is based on a single Thai specimen. Thai specimens are considered to be similar to specimens of <italic><tp:taxon-name><tp:taxon-name-part taxon-name-part-type="genus" reg="Scleroderma">S.</tp:taxon-name-part> <tp:taxon-name-part taxon-name-part-type="species" reg="separatum">separatum</tp:taxon-name-part></tp:taxon-name></italic> from Southwestern China by having epigeous basidiomata. The molecular analysis also supports identification (Fig. <xref ref-type="fig" rid="F1">1</xref>). The species grows under a forest dominated by <italic><tp:taxon-name><tp:taxon-name-part taxon-name-part-type="genus" reg="Pinus">Pinus</tp:taxon-name-part> <tp:taxon-name-part taxon-name-part-type="species" reg="yunnanensis">yunnanensis</tp:taxon-name-part></tp:taxon-name></italic> (<xref ref-type="bibr" rid="B49">Wu et al. 2023</xref>). Nonetheless, the samples from Thailand were frequently taken from mixed forests or the litter of <italic><tp:taxon-name><tp:taxon-name-part taxon-name-part-type="genus" reg="Pinus">Pinus</tp:taxon-name-part></tp:taxon-name></italic> trees. These results suggest that this species is found on both <italic><tp:taxon-name><tp:taxon-name-part taxon-name-part-type="genus" reg="Quercus">Quercus</tp:taxon-name-part></tp:taxon-name></italic> and <italic><tp:taxon-name><tp:taxon-name-part taxon-name-part-type="genus" reg="Pinus">Pinus</tp:taxon-name-part></tp:taxon-name></italic>. Since the initial description, this is the second record of the species.</p><p>Among 82 accessions, including the newly described species, the length of the entire <abbrev xmlns:xlink="http://www.w3.org/1999/xlink" xlink:title="nuclear ribosomal internal transcribed spacer region" id="ABBRID0EALAK" xlink:type="simple">ITS</abbrev>, <abbrev xmlns:xlink="http://www.w3.org/1999/xlink" xlink:title="large subunit ribosomal RNA gene" id="ABBRID0EELAK" xlink:type="simple">LSU</abbrev>, <italic>rpb</italic>2, and <italic>tef</italic>1-<italic>α</italic> comprised 4233 base pairs. The <italic><tp:taxon-name><tp:taxon-name-part taxon-name-part-type="genus" reg="Scleroderma">Scleroderma</tp:taxon-name-part></tp:taxon-name></italic> species known from this study include <italic><tp:taxon-name><tp:taxon-name-part taxon-name-part-type="genus" reg="Scleroderma">Scleroderma</tp:taxon-name-part> <tp:taxon-name-part taxon-name-part-type="species" reg="columnare">columnare</tp:taxon-name-part></tp:taxon-name></italic>, <italic><tp:taxon-name><tp:taxon-name-part taxon-name-part-type="genus" reg="Scleroderma">S.</tp:taxon-name-part> <tp:taxon-name-part taxon-name-part-type="species" reg="sinnamariense">sinnamariense</tp:taxon-name-part></tp:taxon-name></italic>, and <italic><tp:taxon-name><tp:taxon-name-part taxon-name-part-type="genus" reg="Scleroderma">S.</tp:taxon-name-part> <tp:taxon-name-part taxon-name-part-type="species" reg="suthepense">suthepense</tp:taxon-name-part></tp:taxon-name></italic> (Fig. <xref ref-type="fig" rid="F6">6</xref>).</p><fig id="F6" position="float" orientation="portrait"><object-id xmlns:xlink="http://www.w3.org/1999/xlink" content-type="doi" xlink:type="simple">10.3897/mycokeys.123.160438.figure6</object-id><object-id xmlns:xlink="http://www.w3.org/1999/xlink" content-type="arpha" xlink:type="simple">18404374-CA61-57AF-96DF-C6533F724EA9</object-id><label>Figure 6.</label><caption><p>The mature basidiomata of <italic><tp:taxon-name><tp:taxon-name-part taxon-name-part-type="genus" reg="Scleroderma">Scleroderma</tp:taxon-name-part></tp:taxon-name></italic> spp. in this study. A, B. <italic><tp:taxon-name><tp:taxon-name-part taxon-name-part-type="genus" reg="Scleroderma">S.</tp:taxon-name-part> <tp:taxon-name-part taxon-name-part-type="species" reg="columnare">columnare</tp:taxon-name-part></tp:taxon-name></italic>; C–K. <italic><tp:taxon-name><tp:taxon-name-part taxon-name-part-type="genus" reg="Scleroderma">S.</tp:taxon-name-part> <tp:taxon-name-part taxon-name-part-type="species" reg="sinnamariense">sinnamariense</tp:taxon-name-part></tp:taxon-name></italic>; L, M. <italic><tp:taxon-name><tp:taxon-name-part taxon-name-part-type="genus" reg="Scleroderma">S.</tp:taxon-name-part> <tp:taxon-name-part taxon-name-part-type="species" reg="suthepense">suthepense.</tp:taxon-name-part></tp:taxon-name></italic> Scale bars: 10 mm.</p></caption><graphic xmlns:xlink="http://www.w3.org/1999/xlink" xlink:href="mycokeys-123-069-g006.jpg" position="float" orientation="portrait" xlink:type="simple" id="oo_1433347.jpg"><uri content-type="original_file" xlink:type="simple">https://binary.pensoft.net/fig/1433347</uri></graphic></fig></tp:treatment-sec><tp:treatment-sec><!--Section generated to contain objects referenced in tp:taxon-treatment.--><fig id="F1" position="float" orientation="portrait"><object-id xmlns:xlink="http://www.w3.org/1999/xlink" content-type="doi" xlink:type="simple">10.3897/mycokeys.123.160438.figure1</object-id><object-id xmlns:xlink="http://www.w3.org/1999/xlink" content-type="arpha" xlink:type="simple">74F8BA4C-2800-5401-8E82-5832200A780D</object-id><label>Figure 1.</label><caption><p>Phylogenetic tree obtained from the maximum likelihood analysis of <italic><tp:taxon-name><tp:taxon-name-part taxon-name-part-type="genus" reg="Scleroderma">Scleroderma</tp:taxon-name-part></tp:taxon-name></italic> species. Maximum likelihood tree obtained from the alignment of <abbrev xmlns:xlink="http://www.w3.org/1999/xlink" xlink:title="nuclear ribosomal internal transcribed spacer region" id="ABBRID0EW3CI" xlink:type="simple">ITS</abbrev>, <abbrev xmlns:xlink="http://www.w3.org/1999/xlink" xlink:title="large subunit ribosomal RNA gene" id="ABBRID0E13CI" xlink:type="simple">LSU</abbrev>, <italic>rpb</italic>2, and <italic>tef</italic>1-α sequences. The bootstrap consensus tree was inferred from 1000 replicates. <italic><tp:taxon-name><tp:taxon-name-part taxon-name-part-type="genus" reg="Pisolithus">Pisolithus</tp:taxon-name-part> <tp:taxon-name-part taxon-name-part-type="species" reg="aurantioscabrosus">aurantioscabrosus</tp:taxon-name-part></tp:taxon-name></italic> was included as an outgroup.</p></caption><graphic xmlns:xlink="http://www.w3.org/1999/xlink" xlink:href="mycokeys-123-069-g001.jpg" position="float" orientation="portrait" xlink:type="simple" id="oo_1433342.jpg"><uri content-type="original_file" xlink:type="simple">https://binary.pensoft.net/fig/1433342</uri></graphic></fig></tp:treatment-sec><ref-list><ref id="B49"><mixed-citation xmlns:xlink="http://www.w3.org/1999/xlink" xlink:type="simple"><person-group><name name-style="western"><surname>Wu</surname><given-names>R</given-names></name><name name-style="western"><surname>Zhou</surname><given-names>L</given-names></name><name name-style="western"><surname>Qu</surname><given-names>H</given-names></name><name name-style="western"><surname>Ge</surname><given-names>ZW</given-names></name></person-group> (<year>2023</year>) <article-title>Updates on <italic><tp:taxon-name><tp:taxon-name-part taxon-name-part-type="genus">Scleroderma</tp:taxon-name-part></tp:taxon-name></italic>: Four new species of section <tp:taxon-name><tp:taxon-name-part taxon-name-part-type="genus"/><tp:taxon-name-part taxon-name-part-type="section">Scleroderma</tp:taxon-name-part></tp:taxon-name> from Southwestern China.</article-title><source>Diversity</source><volume>15</volume>(<issue>6</issue>): <fpage>775</fpage>. <ext-link xlink:href="10.3390/d15060775" ext-link-type="doi" xlink:type="simple">https://doi.org/10.3390/d15060775</ext-link></mixed-citation></ref></ref-list></tp:taxon-treatment>
